# Supplementary material for: Comparative Transcriptome Analysis between a Novel Allohexaploid Cotton Progeny CMS Line LD6A and Its Maintainer Line LD6B
Source: Int J Mol Sci. 2019 Dec 5;20(24):6127. doi: 10.3390/ijms20246127 (PMC6940886; doi:10.3390/ijms20246127)
Supplement: Supplementary file 1 [file ijms-20-06127-s001.zip]

Archive with 3 entries (2 files):
- Supplement.rar
- __MACOSX/
- __MACOSX/._Supplement.rar
